# Supplementary material for: Performance of Zr-Based Metal–Organic Framework Materials as In Vitro Systems for the Oral Delivery of Captopril and Ibuprofen
Source: Int J Mol Sci. 2023 Sep 9;24(18):13887. doi: 10.3390/ijms241813887 (PMC10531200; doi:10.3390/ijms241813887)
Supplement: Supplementary file 1 [file ijms-24-13887-s001.zip]

Archive with 1 entries (1 files):
- ijms-2538483-supplementary.pdf
